# Supplementary material for: Rapid Chemical Profiling of Filipendula ulmaria Using CPC Fractionation, 2-D Mapping of 13C NMR Data, and High-Resolution LC–MS
Source: Molecules. 2023 Aug 30;28(17):6349. doi: 10.3390/molecules28176349 (PMC10489126; doi:10.3390/molecules28176349)
Supplement: Supplementary file 1 [file molecules-28-06349-s001.zip]

Archive with 1 entries (1 files):
- molecules-2512822-supplementary.pdf
